# Supplementary material for: Occurrence of Hepatoblastomas in Patients with Beckwith–Wiedemann Spectrum (BWSp)
Source: Cancers (Basel). 2023 Apr 29;15(9):2548. doi: 10.3390/cancers15092548 (PMC10177446; doi:10.3390/cancers15092548)
Supplement: Supplementary file 1 [file cancers-15-02548-s001.zip]

Archive with 1 entries (1 files):
- cancers-2347079-supplementary-File S1.xlsx
