# Supplementary material for: Occurrence of Hepatoblastomas in Patients with Beckwith–Wiedemann Spectrum (BWSp)
Source: Cancers (Basel). 2023 Apr 29;15(9):2548. doi: 10.3390/cancers15092548 (PMC10177446; doi:10.3390/cancers15092548)
Supplement: Supplementary file 1 [file cancers-15-02548-s001.zip › cancers-2347079-supplementary-File S1.xlsx]

## Sheet: Literature Search
Study ID	PMID	Title	Authors	Citation	First Author	Journal/Book	Publication Year	Create Date	PMCID	NIHMS ID	DOI
Ref1	35507738	Molecular networks of hepatoblastoma predisposition and oncogenesis in Beckwith-Wiedemann syndrome	Sobel Naveh NS, Traxler EM, Duffy KA, Kalish JM.	Hepatol Commun. 2022 Aug;6(8):2132-2146. doi: 10.1002/hep4.1972. Epub 2022 May 4.	Sobel Naveh NS	Hepatol Commun	2022	2022-05-04	PMC9315120		10.1002/hep4.1972
Ref2	24608075	Hepatoblastoma in children with Beckwith-Wiedemann syndrome: does it warrant different treatment?	Trobaugh-Lotrario AD, Venkatramani R, Feusner JH.	J Pediatr Hematol Oncol. 2014 Jul;36(5):369-73. doi: 10.1097/MPH.0000000000000129.	Trobaugh-Lotrario AD	J Pediatr Hematol Oncol	2014	2014-03-11			10.1097/MPH.0000000000000129
Ref3	29190888	Genomic profiles of a hepatoblastoma from a patient with Beckwith-Wiedemann syndrome with uniparental disomy on chromosome 11p15 and germline mutation of APC and PALB2	Kim SY, Jung SH, Kim MS, Han MR, Park HC, Jung ES, Lee SH, Lee SH, Chung YJ.	Oncotarget. 2017 Aug 24;8(54):91950-91957. doi: 10.18632/oncotarget.20515. eCollection 2017 Nov 3.	Kim SY	Oncotarget	2017	2017-12-02	PMC5696154		10.18632/oncotarget.20515
Ref4	27419809	Phenotype, cancer risk, and surveillance in Beckwith-Wiedemann syndrome depending on molecular genetic subgroups	Saskia M Maas, Fleur Vansenne, Daniel J M Kadouch, Abdulla Ibrahim, Jet Bliek, Saskia Hopman, Marcel M Mannens, Johannes H M Merks, Eamonn R Maher 5, Raoul C Hennekam 1				2016				10.1002/ajmg.a.37801
Ref5	9544889	Risk of cancer during the first four years of life in children from The Beckwith-Wiedemann Syndrome Registry	M R DeBaun, M A Tucker		DeBaun		1998				10.1016/s0022-3476(98)70008-3
Ref6	12970646	Serum alpha-fetoprotein screening for hepatoblastoma in children with Beckwith-Wiedemann syndrome or isolated hemihyperplasia.	Carol L Clericuzio, Emily Chen, Dawn Elizabeth McNeil, Timothy O'Connor, Elaine H Zackai, Livija Medne, Gail Tomlinson, Michael DeBaun				2003				10.1067/S0022-3476(03)00306-8
Ref7	28674120	Surveillance recommendations for children with overgrowth syndromes and predisposition to Wilms tumors and hepatoblastoma	Jennifer M Kalish, Leslie Doros, Lee J Helman, Raoul C Hennekam, Roland P Kuiper, Saskia M Maas, Eamonn R Maher, Kim E Nichols, Sharon E Plon, Christopher C Porter, Surya Rednam, Kris Ann P Schultz, Lisa J States, Gail E Tomlinson, Kristin Zelley, Todd E Druley		Kalish		2017				10.1158/1078-0432.CCR-17-0710
Ref8	29203194	Hepatoblastoma in an extremely low birth-weight infant with Beckwith-Wiedemann syndrome	Yukako Kawasaki, Masami Makimoto, Azusa Samejima, Noriko Yoneda, Ken Higashimoto, Hidenobu Soejima, Taketoshi Yoshida				2018				10.1016/j.pedneo.2017.11.012
Ref9	21448630	Neonatal hepatoblastoma in a newborn with severe phenotype of Beckwith-Wiedemann syndrome.	Alessandro Mussa, Giovanni Battista Ferrero, Barbara Ceoloni, Eleonora Basso, Nicoletta Chiesa, Agostina De Crescenzo, Ernesto Pepe, Margherita Silengo, Luisa de Sanctis		Mussa		2011
Ref10	26241723	Screening hepatoblastoma in BeckwithWiedemann syndrome: a complex issue					2015
Ref11	28211991	Serum alpha-fetoprotein screening for hepatoblastoma in Beckwith-Wiedemann syndrome					2017
Ref12	27518916	Tumor screening in Beckwith-Wiedemann syndrome-To screen or not to screen.					2016
Ref13	24759227	Management of hepatoblastoma: an update					2014
Ref14	29204812	Tumor screening in Beckwith-Wiedemann syndrome: parental perspectives.					2018
Ref15	12721741	Hepatoblastoma associated with Beckwith-Wiedemann syndrome and hemihypertrophy	Hamada Y, Takada K, Fukunaga S, Hioki K.	Pediatr Surg Int. 2003 Apr;19(1-2):112-4. doi: 10.1007/s00383-002-0734-2. Epub 2003 Mar 2.	Hamada Y	Pediatr Surg Int	2003	2003-05-02			10.1007/s00383-002-0734-2
Ref16	19496980	Living donor liver transplantation for hepatoblastoma with Beckwith-Wiedemann syndrome	Sasaki K, Kasahara M, Fukuda A, Shigeta T, Tanaka H, Nakagawa S, Mitsui K, Harada R, Nakagawa A.	Pediatr Transplant. 2010 Nov;14(7):E89-92. doi: 10.1111/j.1399-3046.2009.01198.x. Epub 2010 Aug 5.	Sasaki K	Pediatr Transplant	2010	2009-06-06			10.1111/j.1399-3046.2009.01198.x
Ref17	24934283	Congenital abnormalities and hepatoblastoma: a report from the Children's Oncology Group (COG) and the Utah Population Database (UPDB)	Venkatramani R, Spector LG, Georgieff M, Tomlinson G, Krailo M, Malogolowkin M, Kohlmann W, Curtin K, Fonstad RK, Schiffman JD.	Am J Med Genet A. 2014 Sep;164A(9):2250-5. doi: 10.1002/ajmg.a.36638. Epub 2014 Jun 16.	Venkatramani R	Am J Med Genet A	2014	2014-06-18	PMC4134712	NIHMS599317	10.1002/ajmg.a.36638
Ref18	14692643	Beckwith-Wiedemann syndrome-associated hepatoblastoma: wnt signal activation occurs later in tumorigenesis in patients with 11p15.5 uniparental disomy	Fukuzawa R, Hata J, Hayashi Y, Ikeda H, Reeve AE.	Pediatr Dev Pathol. 2003 Jul-Aug;6(4):299-306. doi: 10.1007/s10024-003-1009-1.	Fukuzawa R	Pediatr Dev Pathol	2003	2003-12-25			10.1007/s10024-003-1009-1
Ref19	27977403	Clinical and molecular characterization of Beckwith-Wiedemann syndrome in a Chinese population	Luk HM.	J Pediatr Endocrinol Metab. 2017 Jan 1;30(1):89-95. doi: 10.1515/jpem-2016-0094.	Luk HM	J Pediatr Endocrinol Metab	2017	2016-12-16			10.1515/jpem-2016-0094
Ref20	7472929	Favorable outcome in children with Beckwith-Wiedemann syndrome and intraabdominal malignant tumors.					1995
Ref21	18000906	Severe presentation of Beckwith-Wiedemann syndrome associated with high levels of constitutional paternal uniparental disomy for chromosome					2007
Ref22	1849635	Congenital hepatoblastoma and Beckwith-Wiedemann syndrome: a case study including DNA ploidy profiles of tumor and adrenal cytomegaly					1991
Ref23	10573588	Congenital hepatoblastoma and schizencephaly in an infant with Beckwith-Wiedemann syndrome					1999
Ref24	7820926	Clinical features and natural history of Beckwith-Wiedemann syndrome: presentation of 74 new cases					1994
Ref25	18551945	Early presentation of right adrenal mass, hepatoblastoma and hepatic cavernous haemangioma in Beckwith-Wiedemann syndrome					2007
Ref26	9064012	Hepatoblastoma in an infant with Beckwith-Wiedemann syndrome.					1996
Ref27	2839410	Loss of alleles on the short arm of chromosome 11 in a hepatoblastoma from a child with Beckwith-Wiedemann syndrome.					1988
Ref28	30817313	Hepatoblastoma and Wilms' tumour in an infant with Beckwith-Wiedemann syndrome and diazoxide resistant congenital hyperinsulinism					2019
Ref29	26203458	Mesenchymal Hamartoma of the Liver in an Infant With Beckwith-Wiedemann Syndrome: A Rare Condition Mimicking Hepatoblastoma					2015
Ref30	31335825	Congenital Hepatoblastoma and Beckwith-Wiedemann Syndrome	Zivot A, Edelman M, Glick R, Hong A, Fish JD.				2020
Ref31	36531231	Epigenetics and genetics of hepatoblastoma: Linkage and treatment	Zhu LR, Zheng W, Gao Q, Chen T, Pan ZB, Cui W, Cai M, Fang H.				2022
Ref32	31339634	Phenotype evolution and health issues of adults with Beckwith-Wiedemann syndrome	Gazzin A, Carli D, Sirchia F, Molinatto C, Cardaropoli S, Palumbo G, Zampino G, Ferrero GB, Mussa A.				2019
Ref33	35804856	Molecular Basis of Beckwith-Wiedemann Syndrome Spectrum with Associated Tumors and Consequences for Clinical Practice	Eggermann T, Maher ER, Kratz CP, Prawitt D.				2022
Ref34	29551244	Surgical Outcomes of Patients with Beckwith-Wiedemann Syndrome	Style CC, Cruz SM, Lau PE, Lee TC, Wesson DE, Olutoye OO.				2018
Ref35	16925531	Tumour surveillance in Beckwith-Wiedemann syndrome and hemihyperplasia: a critical review of the evidence and suggested guidelines for local practice	Tan TY, Amor DJ.				2006
Ref36	25898929	(Epi)genotype-phenotype correlations in Beckwith-Wiedemann syndrome	Mussa A, Russo S, De Crescenzo A, Freschi A, Calzari L, Maitz S, Macchiaiolo M, Molinatto C, Baldassarre G, Mariani M, Tarani L, Bedeschi MF, Milani D, Melis D, Bartuli A, Cubellis MV, Selicorni A, Cirillo Silengo M, Larizza L, Riccio A, Ferrero GB.				2016
Ref37	35478319	Hepatoblastoma in molecularly defined, congenital diseases	Nussbaumer G, Benesch M.				2022
Ref38	10738297	Genetics of Beckwith-Wiedemann syndrome-associated tumors: common genetic pathways	Steenman M, Westerveld A, Mannens M.				2000
Ref39	20301568	Beckwith-Wiedemann Syndrome	Shuman C, Beckwith JB, Weksberg R.				1993
Ref40	16010495	Beckwith-Wiedemann syndrome: historical, clinicopathological, and etiopathogenetic perspectives	Cohen MM Jr.				2005
Ref41	24314195	Pancreatic surgery in infants with Beckwith-Wiedemann syndrome and hyperinsulinism	Laje P, Palladino AA, Bhatti TR, States LJ, Stanley CA, Adzick NS.				2013
Ref42	30646549	Longitudinal Monitoring of Alpha-Fetoprotein by Dried Blood Spot for Hepatoblastoma Screening in Beckwith⁻Wiedemann Syndrome	Mussa A, Ciuffreda VP, Sauro P, Pagliardini V, Pagliardini S, Carli D, Kalish JM, Fagioli F, Pavanello E, Ferrero GB.				2019
Ref43	19610116	Experience with hemihyperplasia and Beckwith-Wiedemann syndrome surveillance protocol	Zarate YA, Mena R, Martin LJ, Steele P, Tinkle BT, Hopkin RJ.				2009
Ref44	27372391	Cancer Risk in Beckwith-Wiedemann Syndrome: A Systematic Review and Meta-Analysis Outlining a Novel (Epi)Genotype Specific Histotype Targeted Screening Protocol	Mussa A, Molinatto C, Baldassarre G, Riberi E, Russo S, Larizza L, Riccio A, Ferrero GB.				2016
Ref45	28160403	The utility of alpha-fetoprotein screening in Beckwith-Wiedemann syndrome	Duffy KA, Deardorff MA, Kalish JM.				2017
Ref46	15999116	Molecular subtypes and phenotypic expression of Beckwith-Wiedemann syndrome	Cooper WN, Luharia A, Evans GA, Raza H, Haire AC, Grundy R, Bowdin SC, Riccio A, Sebastio G, Bliek J, Schofield PN, Reik W, Macdonald F, Maher ER.				2005
Ref47	25861997	The clinical course of an overgrowth syndrome, from diagnosis in infancy through adulthood: the case of Beckwith-Wiedemann syndrome	Pappas JG.				2015
Ref48	28692553	Simultaneous Presentation of Wilms Tumor and Immature Ovarian Teratoma in Beckwith-Wiedemann Syndrome	White JC, Liu J, Nahar A.				2018
Ref49	29485435	18F-FDG PET/CT for Molecular Imaging of Hepatoblastoma in Beckwith-Wiedemann Syndrome	Derlin T, Hartung D, Hueper K.				2018
Ref50	11568898	Screening for Wilms tumor and hepatoblastoma in children with Beckwith-Wiedemann syndromes: a cost-effective model	McNeil DE, Brown M, Ching A, DeBaun MR.				2001
Ref51	30270492	Defining an optimal time window to screen for hepatoblastoma in children with Beckwith-Wiedemann syndrome	Mussa A, Duffy KA, Carli D, Ferrero GB, Kalish JM.				2019
Ref52	7712645	Miscellaneous genodermatoses: Beckwith-Wiedemann syndrome, Birt-Hogg-Dube syndrome, familial atypical multiple mole melanoma syndrome, hereditary tylosis, incontinentia pigmenti, and supernumerary nipples	Cohen PR, Kurzrock R.				1995
Ref53	1313677	Opsoclonus-myoclonus with Beckwith-Wiedemann syndrome and hepatoblastoma	Wilfong AA, Parke JT, McCrary JA 3rd.				1992
Ref54	22095257	Impact of tongue reduction on overall speech intelligibility, articulation and oromyofunctional behavior in 4 children with Beckwith-Wiedemann syndrome	Van Lierde K, Galiwango G, Hodges A, Bettens K, Luyten A, Vermeersch H.				2012
Ref55	22692949	The epidemiology of hepatoblastoma	Spector LG, Birch J.				2012
Ref56	27965001	Calcifying nested stromal-epithelial tumor (CNSET) of the liver in Beckwith-Wiedemann syndrome	Khoshnam N, Robinson H, Clay MR, Schaffer LR, Gillespie SE, Shehata BM.				2017
Ref57	20394943	The overlap between Sotos and Beckwith-Wiedemann syndromes	Mussa A, Chiesa N, Porta F, Baldassarre G, Silengo MC, Ferrero GB.				2010
Ref58	27650505	Novel deletion in 11p15.5 imprinting center region 1 in a patient with Beckwith-Wiedemann syndrome provides insight into distal enhancer regulation and tumorigenesis	Bachmann N, Crazzolara R, Bohne F, Kotzot D, Maurer K, Enklaar T, Prawitt D, Bergmann C.				2017
Ref59	30362093	Role of TGF-β in Alcohol-Induced Liver Disease	Jogunoori W, Mishra L.				2018
Ref60	1583638	Beckwith-Wiedemann syndrome: a demonstration of the mechanisms responsible for the excess of transmitting females	Moutou C, Junien C, Henry I, Bonaïti-Pellié C.				1992
Ref61	32573107	Diffuse infantile hepatic hemangiomas in a patient with Beckwith-Wiedemann syndrome: A new association?	Macchiaiolo M, Markowich AH, Diociaiuti A, Gonfiantini MV, Buonuomo PS, Rana I, Monti L, El Hachem M, Bartuli A.				2020
Ref62	33083068	Hepatocellular Carcinoma in a 24-Year-Old Female with Beckwith-Wiedemann Syndrome: A Case Report and Review of the Literature	Ahlers CG, Trinh QH, Montenovo M.				2020
Ref63	32451468	Cancer incidence and spectrum among children with genetically confirmed Beckwith-Wiedemann spectrum in Germany: a retrospective cohort study	Cöktü S, Spix C, Kaiser M, Beygo J, Kleinle S, Bachmann N, Kohlschmidt N, Prawitt D, Beckmann A, Klaes R, Nevinny-Stickel-Hinzpeter C, Döhnert S, Kraus C, Kadgien G, Vater I, Biskup S, Kutsche M, Kohlhase J, Eggermann T, Zenker M, Kratz CP.				2020
Ref64	3019515	Constitutional interstitial deletion of 11p11 and pericentric inversion of chromosome 9 in a patient with Wiedemann-Beckwith syndrome and hepatoblastoma	Haas OA, Zoubek A, Grümayer ER, Gadner H.				1986
Ref65	2821320	[Wiedemann-Beckwith syndrome: clinical characteristics, constitutional chromosome abnormalities and tumor incidence]	Haas OA, Zoubek A, Grümayer ER, Ferstl G, Gadner H.				1987
Ref66	24214456	Giant breast tumors in a patient with Beckwith-Wiedemann syndrome	Cappuccio G, De Crescenzo A, Ciancia G, Canta L, Moio M, Mataro I, Varone V, Pettinato G, Palumbo O, Carella M, Riccio A, Brunetti-Pierri N.				2014
Ref67	976281	Studies of malformation syndromes of man XXIX: the Wiedemann-Beckwith syndrome. Clinical, genetic and pathogenetic studies of 12 cases	Kosseff AL, Herrmann J, Gilbert EF, Viseskul C, Lubinsky M, Opitz JM.				1976
Ref68	30472817	Adrenal Cortical Neoplasm with Uncertain Malignant Potential Arising in the Heterotopic Adrenal Cortex in the Liver of a Patient with Beckwith-Wiedemann Syndrome	Kim EN, Song DE, Yoon HM, Lee BH, Kim CJ.				2019
Ref69	27345568	Decreased CDKN1C Expression in Congenital Alveolar Rhabdomyosarcoma Associated with Beckwith-Wiedemann Syndrome	Piersigilli F, Auriti C, Mondì V, Francalanci P, Salvatori G, Danhaive O.				2016
Ref70	15770640	Successful treatment of doxorubicin and cisplatin resistant hepatoblastoma in a child with Beckwith-Wiedemann syndrome with high dose acetaminophen and N-acetylcysteine rescue	Kobrinsky NL, Sjolander DE, Goldenberg JA, Ortmeier TC.				2005
Ref71	31729153	Agenesis of the corpus callosum and hepatoblastoma	Luckie TM, Potter SL, Bacino CA, Shah R, Heczey A, Venkatramani R.				2020
Ref72	24911853	The significance of molecular studies in the long-term follow-up of children with beckwith- wiedemann syndrome	Gizewska M, Wilk M, Patalan M, Mackay D, Peregud-Pegorzelski J, Gawrych E, Walczak M, Petriczko E, Brodkiewicz A.				2014
Ref73	11826361	Association of alveolar rhabdomyosarcoma with the Beckwith-Wiedemann syndrome	Smith AC, Squire JA, Thorner P, Zielenska M, Shuman C, Grant R, Chitayat D, Nishikawa JL, Weksberg R.				2001
Ref74	33209710	Syndromic Wilms tumor: a review of predisposing conditions, surveillance and treatment	Liu EK, Suson KD.				2020
Ref75	25365508	Genome-wide paternal uniparental disomy as a cause of Beckwith-Wiedemann syndrome associated with recurrent virilizing adrenocortical tumors	Bertoin F, Letouzé E, Grignani P, Patey M, Rossignol S, Libé R, Pasqual C, Lardière-Deguelte S, Hoeffel-Fornes C, Gaillard D, Previderè C, Delemer B, Lalli E.				2015
Ref76	17535089	Mesenchymal hamartoma of the liver associated with features of Beckwith-Wiedemann syndrome and high serum alpha-fetoprotein levels	Cajaiba MM, Sarita-Reyes C, Zambrano E, Reyes-Múgica M.				2007
Ref77	10886706	Successful airway control with the laryngeal mask in an infant with Beckwith-Wiedemann syndrome and hepatoblastoma for central line catheterization	Goldman LJ, Nodal C, Jimenez E.				2000
Ref78	18394385	[Risks factors for pediatric malignant liver tumors]	Ferrís I Tortajada J, Ortega García JA, Garcia I Castell J, López Andreu JA, Ribes Koninckx C, Berbel Tornero O.				2008
Ref79	22905304	Elevated maternal serum α-fetoprotein level in a fetus with Beckwith-Wiedemann syndrome in the second trimester of pregnancy	Guanciali-Franchi P, Di Luzio L, Iezzi I, Celentano C, Matarrelli B, Liberati M, Palka G.				2012
Ref80	8888758	Myelodysplasia in a child with Beckwith-Wiedemann syndrome previously treated for hepatoblastoma with multi-agent chemotherapy	Koishi S, Kubota M, Taniguchi Y, Takei N, Mamada M, Akiyama Y, Furusho K, Hayashidera T.				1996
Ref81	23570373	Nested stromal epithelial tumor of the liver in Beckwith-Wiedemann syndrome	Malowany JI, Merritt NH, Chan NG, Ngan BY.				2013
Ref82	26691946	[Hepatoblastoma, Etiology, Case Reports]	Puchmajerová A, Křepelová A, Indráková J, Sítková R, Balaščak I, Kruseová J, Švojgr K, Kodet R, Kynčl M, Vícha A, Macek M Jr.				2016
Ref83	32320050	11p15.5 epimutations in children with Wilms tumor and hepatoblastoma detected in peripheral blood	Fiala EM, Ortiz MV, Kennedy JA, Glodzik D, Fleischut MH, Duffy KA, Hathaway ER, Heaton T, Gerstle JT, Steinherz P, Shukla N, McNeer N, Tkachuk K, Bouvier N, Cadoo K, Carlo MI, Latham A, Dubard Gault M, Joseph V, Kemel Y, Kentsis A, Stadler Z, La Quaglia M, Papaemmanuil E, Friedman D, Ganguly A, Kung A, Offit K, Kalish JM, Walsh MF.				2020
Ref84	34828445	Characteristics Associated with Tumor Development in Individuals Diagnosed with Beckwith-Wiedemann Spectrum: Novel Tumor-(epi)Genotype-Phenotype Associations in the BWSp Population	Duffy KA, Getz KD, Hathaway ER, Byrne ME, MacFarland SP, Kalish JM.				2021
Ref85	29356335	Pediatric patient with end-stage kidney disease secondary to Eagle-Barrett syndrome and metastatic unresectable hepatoblastoma treated successfully with chemotherapy and liver-kidney transplant	Ortiz D, Harden A, Corrales-Medina FF, Saigal G, Tekin A, Garcia J.				2018
Ref86	20826236	Acute lymphocytic leukaemia in a child with Beckwith-Wiedemann syndrome harbouring a CDKN1C mutation	Abadie C, Bernard F, Netchine I, Sanlaville D, Roque A, Rossignol S, Coupier I.				2010
Ref87	31235384	Development of the Serum α-Fetoprotein Reference Range in Patients with Beckwith-Wiedemann Spectrum	Duffy KA, Cohen JL, Elci OU, Kalish JM.				2019
Ref88	8392453	A case study of Beckwith-Wiedemann syndrome associated with hepatoblastoma	Martelli C, Blandamura S, Massaro S, Zulian M, Altavilla G, Piazza M.				1993
Ref89	15965690	Focal nodular hyperplasia in a child with Beckwith-Wiedemann syndrome	Bordeianou L, Ryan DP, Goldstein AM.				2005
Ref90	22473396	Parental infertility, infertility treatment and hepatoblastoma: a report from the Children's Oncology Group	Puumala SE, Ross JA, Feusner JH, Tomlinson GE, Malogolowkin MH, Krailo MD, Spector LG.				2012
Ref91	25689926	Comprehensive clinical studies in 34 patients with molecularly defined UPD(14)pat and related conditions (Kagami-Ogata syndrome)	Kagami M, Kurosawa K, Miyazaki O, Ishino F, Matsuoka K, Ogata T.				2015
Ref92	2154662	Epidemiological and familial aspects of hepatoblastoma	Hartley AL, Birch JM, Kelsey AM, Jones PH, Harris M, Blair V.				1990
Ref93	6279002	[Wiedemann-Beckwith syndrome with hepatoblastoma (author's transl)]	Molina J, Muñoz M, De Miguel C, Martínez-Peñuela JM, Villanueva A, Delgado A.				1981
Ref94	26368548	Synchronous Hepatoblastoma, Neuroblastoma, and Cutaneous Capillary Hemangiomas: A Case Report	Ozawa MG, Cooney T, Rangaswami A, Hazard FK.				2016
Ref95	19367194	Diagnostic criteria and tumor screening for individuals with isolated hemihyperplasia	Clericuzio CL, Martin RA.				2009
Ref96	20503331	Kabuki syndrome and cancer in two patients	Tumino M, Licciardello M, Sorge G, Cutrupi MC, Di Benedetto F, Amoroso L, Catania R, Pennisi M, D'Amico S, Di Cataldo A.				2010
Ref97	26688803	Glomerulocystic Kidney Disease and Hepatoblastoma in an Infant: A Rare Presentation	Zaman R, Maggi A, Rajpoot SK, Joshi DD.				2015
Ref98	9781907	Isolated hemihyperplasia (hemihypertrophy): report of a prospective multicenter study of the incidence of neoplasia and review	Hoyme HE, Seaver LH, Jones KL, Procopio F, Crooks W, Feingold M.				1998
Ref99	14562281	Comparative genomic hybridization analysis of hepatoblastoma reveals high frequency of X-chromosome gains and similarities between epithelial and stromal components	Terracciano LM, Bernasconi B, Ruck P, Stallmach T, Briner J, Sauter G, Moch H, Vecchione R, Pollice L, Pettinato G, Gürtl B, Ratschek M, De Krijger R, Tornillo L, Bruder E.				2003
Ref100	19727010	Long-term treatment results of hepatoblastoma at a single institution in Taiwan	Hou JY, Liu HC, Yeh TC, Chen SH, Wang LY, Sheu JC, Liang DC.				2009
Ref101	22411341	Incidence of abdominal tumors in syndromic and idiopathic hemihypertrophy/isolated hemihyperplasia	Dempsey-Robertson M, Wilkes D, Stall A, Bush P.				2012
Ref102	21232734	Idiopathic corporeal hemihypertrophy associated with hemihypertrichosis	Maniar S, Azzi K, Iraqi H, El Hassan Garbi M, Chraibi A, Gaouzi A.				2011
Ref103	16283630	Hepatoblastoma in a child with neurofibromatosis type I	Uçar C, Calişkan U, Toy H, Günel E.				2007
Ref104	11477610	GPC3 mutation analysis in a spectrum of patients with overgrowth expands the phenotype of Simpson-Golabi-Behmel syndrome	Li M, Shuman C, Fei YL, Cutiongco E, Bender HA, Stevens C, Wilkins-Haug L, Day-Salvatore D, Yong SL, Geraghty MT, Squire J, Weksberg R.				2001
Ref105	25998555	Pyrrole-imidazole polyamide-mediated silencing of KCNQ1OT1 expression induces cell death in Wilms' tumor cells	Yoshizawa S, Fujiwara K, Sugito K, Uekusa S, Kawashima H, Hoshi R, Watanabe Y, Hirano T, Furuya T, Masuko T, Ueno T, Fukuda N, Soma M, Ozaki T, Koshinaga T, Nagase H.				2015
Ref106	2012133	Congenital gastric teratoma in Wiedemann-Beckwith syndrome	Falik-Borenstein TC, Korenberg JR, Davos I, Platt LD, Gans S, Goodman B, Schreck R, Graham JM Jr.				1991
Ref107	31373173	Male infant with paternal uniparental diploidy mosaicism and a 46,XX/46,XY karyotype	Spier I, Engels H, Stutte S, Reutter H, Bartels E, Matos Meder S, Begemann M, Mangold E, Eggermann T.				2019
Ref108	25167201	α-Fetoprotein assay on dried blood spot for hepatoblastoma screening in children with overgrowth-cancer predisposition syndromes	Mussa A, Pagliardini S, Pagliardini V, Molinatto C, Baldassarre G, Corrias A, Silengo MC, Ferrero GB.				2014
Ref109	16317745	Should children at risk for familial adenomatous polyposis be screened for hepatoblastoma and children with apparently sporadic hepatoblastoma be screened for APC germline mutations?	Aretz S, Koch A, Uhlhaas S, Friedl W, Propping P, von Schweinitz D, Pietsch T.				2006
Ref110	26219535	Mosaic paternal genome-wide uniparental isodisomy with down syndrome	Darcy D, Atwal PS, Angell C, Gadi I, Wallerstein R.				2015
Ref111	9570947	Divergently transcribed overlapping genes expressed in liver and kidney and located in the 11p15.5 imprinted domain	Cooper PR, Smilinich NJ, Day CD, Nowak NJ, Reid LH, Pearsall RS, Reece M, Prawitt D, Landers J, Housman DE, Winterpacht A, Zabel BU, Pelletier J, Weissman BE, Shows TB, Higgins MJ.				1998
Ref112	31853915	[Kagami-Ogata Syndrome: An Anomaly of the Ribs as a Pathognomonic Feature for the Clinical Diagnosis of an (epi)Genetic Syndrome]	Westeppe S, Dionysopoulou A, Kidszun A, Schmeh I, Bartsch O, Mildenberger E, Winter J.				2020
Ref113	18577676	Prenatal diagnosis of fetal hepatoblastoma: case report and review of the literature	Catanzarite V, Hilfiker M, Daneshmand S, Willert J.				2008
Ref114	3828976	Cytogenetics of Mendelian mutations associated with cancer proneness	Dallapiccola B.				1987
Ref115	17646996	Is the inferior vena cava dispensable?	Jones VS, Shun A.				2007
Ref116	9917751	Hemihypertrophy and a poorly differentiated embryonal rhabdomyosarcoma of the pelvis	Samuel DP, Tsokos M, DeBaun MR.				1999
Ref117	11758329	[Propofol-fentanyl anesthesia for a 13-year-old patient with Beckwith-Wiedemann syndrome]	Anraku S, Ushijima K, Terasaki H.				2001
Ref118	9744804	Functional characterization of ORCTL2--an organic cation transporter expressed in the renal proximal tubules	Reece M, Prawitt D, Landers J, Kast C, Gros P, Housman D, Zabel BU, Pelletier J.				1998
Ref119	23261959	Hepatoblastoma in a child with a paternally-inherited ABCC8 mutation and mosaic paternal uniparental disomy 11p causing focal congenital hyperinsulinism	Calton EA, Temple IK, Mackay DJ, Lever M, Ellard S, Flanagan SE, Davies JH, Hussain K, Gray JC.				2013
Ref120	2991766	Loss of heterozygosity in three embryonal tumours suggests a common pathogenetic mechanism	Koufos A, Hansen MF, Copeland NG, Jenkins NA, Lampkin BC, Cavenee WK.				1985
Ref121	16314844	Tumor suppressor candidate TSSC5 is regulated by UbcH6 and a novel ubiquitin ligase RING105	Yamada HY, Gorbsky GJ.				2006
Ref122	7541647	Genetic mosaicism at the insulin locus in liver associated with childhood hepatoblastoma	Simms LA, Reeve AE, Smith PJ.				1995
Ref123	11696422	Distinctive molecular genetic alterations in sporadic and familial adenomatous polyposis-associated pancreatoblastomas : frequent alterations in the APC/beta-catenin pathway and chromosome 11p	Abraham SC, Wu TT, Klimstra DS, Finn LS, Lee JH, Yeo CJ, Cameron JL, Hruban RH.				2001
Ref124	18033734	The clinical phenotype of mosaicism for genome-wide paternal uniparental disomy: two new reports	Wilson M, Peters G, Bennetts B, McGillivray G, Wu ZH, Poon C, Algar E.				2008
Ref125	9402482	Alpha-fetoprotein (AFP) levels in normal children	Ohama K, Nagase H, Ogino K, Tsuchida K, Tanaka M, Kubo M, Horita S, Kawakami K, Ohmori M.				1997
Ref126	10545709	Comparative genomic hybridization analysis of hepatoblastomas: additional evidence for a genetic link with Wilms tumor and rhabdomyosarcoma	Steenman M, Tomlinson G, Westerveld A, Mannens M.				1999
Ref127	10828613	Delineation and physical separation of novel translocation breakpoints on chromosome 1p in two genetically closely associated childhood tumors	Steenman MJ, Zijlstra N, Kruitbosch DL, Wiesmeijer C, Larizza L, Voûte PA, Westerveld A, Mannens MM.				2000
Ref128	8111378	The insulin-like growth factor 1 receptor gene is normally biallelically expressed in human juvenile tissue and tumours	Howard TK, Algar EM, Glatz JA, Reeve AE, Smith PJ.				1993
Ref129	23056692	Isolated hemihyperplasia in an infant: an overlooked sign for wilms tumor development	Mutafoglu K, Cecen E, Cakmakci H.				2010
Ref130	16770802	Constitutional UPD for chromosome 11p15 in individuals with isolated hemihyperplasia is associated with high tumor risk and occurs following assisted reproductive technologies	Shuman C, Smith AC, Steele L, Ray PN, Clericuzio C, Zackai E, Parisi MA, Meadows AT, Kelly T, Tichauer D, Squire JA, Sadowski P, Weksberg R.				2006
Ref131	7504513	Three non-overlapping regions of chromosome arm 11p allele loss identified in infantile tumors of adrenal and liver	Byrne JA, Simms LA, Little MH, Algar EM, Smith PJ.				1993
Ref132	1648956	Consistent cytogenetic aberrations in hepatoblastoma: a common pathway of genetic alterations in embryonal liver and skeletal muscle malignancies?	Fletcher JA, Kozakewich HP, Pavelka K, Grier HE, Shamberger RC, Korf B, Morton CC.				1991

## Sheet: BWS-HB
REF (PMID)	29190888	12970646	12970646	12970646	29203194	21448630	12721741	19496980	14692643	14692643	7472929	7472929	10573588	18551945	30817313	31335825	2839410	31339634	9064012	27650505	32451468	32451468	32451468	32451468	32451468	32451468	1313677	3019515	15770640	10886706	8888758	26219535	23261959	18033734	18033734
																		(pt 23)			pt 3	pt 6	pt 7	pt 10	pt 11	pt 13
Patient ID	1	2	3	4	5	6	7	8	9	10	11	12	13	14	15	16	17	18	19	20	21	22	23	24	25	26	27	28	29	30	31	32	33	34	35
Genotype	UPD	\	\	\	IC2 LOM	pUPD11	\	\	UPD	UPD	\	\	\	Clinical	pUPD	IC2 LOM	Loss of heterozygosity at the calcitonin and insulin loci on the short arm of chromosome 11	LOM IC2	\	Deletion in IC1	pUPD	pUPD	IC2 LOM	pUPD	pUPD	pUPD	No testing	interstitial deletion of both 11p11.1 and part of 11p11.2 in all cells complete inversion of the heterochromatic block of one chromosome #9	\	\	Clinical diagnosis	GW pUPD	paternally inherited frameshift mutation (c.3512delT; p.L1171fs) in the ABCC8 gene	GW pUPD	\
Age at diagnosis	8	5	8	5	6	0.766667	4	12	11	3	6	25	0	2	0.133333	0	11	264	3	9	5	3	12	10	7	0	8	15	30	5	11	4.5	20	15	*
	8	5	8	5	6	1	4	12	11	3	6	25	0	2	0	0	11		3	9	5	3	12	10	7	0	8	15	30	5	11	4.5	20	15
Age	3 years	\	\	\	3 years	3.5 years	3 years	3 years	10 years	7 years	2 years	3 years	15 months	8 months	12 months				X	\							\	\	\	\	\	\	\	\	\
Sex	Male	Female	Female	Male	Male	Male	Male	Female	Female	Female	Female	Female	Male	Male	Male	Female	Male	Male	Male	\	Female	Male	Female	Male	Male	Male	Female	Male	Female	Male	Female	Female	Male	Female	Male
		1	1					1	1	1	1	1				1					1		1				1		1		1	1		1
	AFP and abdominal CT	AFP	AFP and US	AFP	AFP and MRI (absent on US)	AFP and US	Abdominal US	CT Scan	US	US	\	\	MRI	MRI	Abdominal US	Mother's 37 week US	US	\	Abdominal sonography	AFP and MRI	\	\	\	\	\	\	AFP and CT	Abdominal distension	MRI Scan	\	Abdominal CT and echography	AFP and U/S	CT Imaging	AFP	*
Pathology Findings	epithelial type	\	\	\	combined fetal and embryonal type	epithelial type, fetal subtype	\	\	epithelial, predominantly embryonal subtype	epithelial, mixed embryonal and fetal sub-types	mixed fetal embryonal	mixed fetal embryonal	No embryonal elements were present; the fetal pattern showed some differentiation	blastoid-looking cells with rosette-like appearance with mitoses, staining positive for alphafoetoprotein and weakly positive for human chorionic gonadotropin, cell showed mainly embryonal features	exclusively epithelial	epithelial type hepatoblastoma with predominantly embryonal and minor fetal histology	Epithelial type	\	Fetal and embryonal	\	\	\	\	\	\	\	epithelial with primarily embryonal differentiation	epithelial-mesenchymal	\	\	\	\	\	fetal and cholangioblastic findings	Epithelial embryonal with pleuropulmonari metastasis
Pretext	PRETEXT II	\	\	\	PRETEXT III	\	\	PRETEXT IV + M	\	\	\	\	\	\	PRETEXT I	PRETEXT 2	\		\	\	\	\	\	\	\	\	\	\	\	\	\	\	PRETEXT Stage 4	\	\
Tumor size	6.5 × 6.2 cm	5 cm	2x2x2cm	4 cm	8x6cm	80×74×98-mm	5x5cm	5 cm and 2 cm	\	8x7x7cm	\	\	9 × 7 × 7 cm	4x4cm	29x13	5.3×4.9×4.5 cm	\		7.6x8.0x7.5cm	1.1x1.2cm	\	\	\	\	\	\	4.2x3.5x2.5 cm	10x6cm	\	\	\	\	\	\	\
Treatment	transarterial chemoembolization with adriamycin and carboplatin, and neoadjuvant chemotherapy with cisplatin, vincristine and 5-fluorouracil, surgery, 5 post-op cycles of chemotherapy	\	\	\	4 cycles of chemotherapy, surgical resection	Chemotherapy and resection	Chemotherapy, resection of tumor followed by 2 more courses of chemotherapy	Chemotherapy followed by living donor liver transplant	chemotherapy and left lobectomy	chemotherapy and resection	chemotherapy and resection	chemotherapy and resection	chemotherapy and resection	chemotherapy and resection	chemotherapy and resection at 3 months	chemotherapy and resection	Resection	requiring liver transplantation, duodeno-cephalo-pancreatectomy, multiple cycles of chemotherapy and surgical removal of pulmonary metastasis	family refused adjuvant chemotherapy	RFA	\	\	\	\	\	\	Wedge resection	polychemotherapy followed by resection	HDAC with NAC combined with cisplatin	Chemotherapy	Chemotherapy and left lobectomy	\	Chemotherapy and resection	Chemotherapy	\
Reccurence	No	\	\	\	No	No	No	No	No	No	No	No	No	No	No	No	\		\	\	\	\	\	\	\	\	\	\	\	\	*	*	\	\	\
Notes	1q gain CNA in tumor	Stage 1	Stage 1	Stage 1		Had 2 TR	Had a HB and a hemangioma	2 hepatoblastomas			Stage III	Stage III		Adrenal mass in 1st month of life	Had a Wilms Tumor at 3 months			Developed HB as an adult Died 5 years after diagnosis	Died of respiratory failure	Had WT before and after HB							ocular opsoclonus and occasional myoclonic jerks	Advanced bone age 2 lung metastases motor delay	Had WT at 4 months	Twin	Hypoplastic bone marrow refractory anemia bone marrow cells exhibited 11 trisomy	Trisomy 21 Readmitted at 6 months for hepatoblastoma lesions and Wilms Tumor	Pulmonary nodules	History of liver lesions	Spontaneous tremor of the limbs HB was not found until autopsy, child died at 15 months
